# Supplementary material for: Isolation, characterization, and comparative genomic analysis of a phage infecting high-level aminoglycoside-resistant (HLAR) Enterococcus faecalis
Source: PeerJ. 2020 May 21;8:e9171. doi: 10.7717/peerj.9171 (PMC7246028; doi:10.7717/peerj.9171)
Supplement: Supplemental Information 2 [file peerj-08-9171-s002.xlsx]

## Sheet: Sheet1
			Time		0	5	10	15	20	25	30	35	40	45	50	55
					0	2	0	1	11	28	30	36	96	605	765	810
					3	2	1	1	4	12	34	56	204	375	726	762
			Average		1.5	2	0.5	1	7.5	20	32	46	150	490	745.5	786
			T1 PFU		0	40000000	0	20000000	220000000	560000000	600000000	720000000	1920000000	12100000000	15300000000	16200000000
			T2 PFU		60000000	40000000	20000000	20000000	80000000	240000000	680000000	1120000000	4080000000	7500000000	14520000000	15240000000
			T1+T2 Average		30000000	40000000	10000000	20000000	150000000	400000000	640000000	920000000	3000000000	9800000000	14910000000	15720000000
			/50		0.03	0.04	0.01	0.02	0.15	0.4	0.64	0.92	3	9.8	14.91	15.72
			Dilution Fac		30000000	40000000	10000000	20000000	150000000	400000000	640000000	920000000	3000000000	9800000000	14910000000	15720000000
			Log		7.47712	7.60206	7	7.30103	8.17609	8.60206	8.80618	8.96379	9.47712	9.99123	10.1735	10.1965
			Burst Size	15315000000
